# Supplementary material for: Equilibrium folding dynamics of meACP in water, heavy water, and low concentration of urea
Source: Sci Rep. 2017 Nov 23;7:16156. doi: 10.1038/s41598-017-16449-4 (PMC5700953; doi:10.1038/s41598-017-16449-4)
Supplement: Supplementary file 2 — Supplementary data [file 41598_2017_16449_MOESM2_ESM.xlsx]

## Sheet: Ca Single 13C in D2O
			Raw CEST data, w1 = 30 Hz. NOTE: ALL CA CHEMICAL SHIFT VALUES SHOULD ADD 2.7PPM FOR CORRECTION
residue	peakno.	Ca (ppm)	47.5	47.75	48	48.25	48.5	48.75	49	49.25	49.5	49.75	50	50.25	50.5	50.75	51	51.25	51.5	51.75	52	52.25	52.5	52.75	53	53.25	53.5	53.75	54	54.25	54.5	54.75	55	55.25	55.5	55.75	56	56.25	56.5	56.75	57	57.25	57.5	57.75	58	58.25	58.5	58.75	59
'A15'	95	I/I0	0.572	0.5677	0.5694	0.5728	0.5732	0.5697	0.5562	0.5457	0.5283	0.4835	0.4125	0.3326	0.2811	0.2776	0.3083	0.3187	0.3022	0.2295	0.107	0.0205	-0.0004	0.0207	0.1162	0.2687	0.3796	0.4563	0.5011	0.52	0.5368	0.5584	0.5596	0.5672	0.5719	0.5804	0.5833	0.5864	0.5825	0.5767	0.5643	0.5689	0.5747	0.5887	0.585	0.5852	0.5876	0.5851	0.5874
'L16'	59		0.603	0.6103	0.6053	0.6075	0.6051	0.6151	0.6063	0.6074	0.6087	0.6111	0.6212	0.6078	0.6085	0.5874	0.5849	0.5808	0.5826	0.5819	0.577	0.5424	0.5048	0.4359	0.363	0.3135	0.303	0.3616	0.3969	0.4068	0.3868	0.3446	0.2614	0.15	0.0496	0.0063	0.0058	0.0561	0.1929	0.3369	0.4395	0.4807	0.508	0.5313	0.5529	0.563	0.5633	0.5827	0.5843
'E17'	49		0.6137	0.6239	0.6301	0.6212	0.6268	0.6226	0.6233	0.6269	0.6148	0.619	0.6123	0.6236	0.6201	0.6193	0.6232	0.6062	0.6101	0.5932	0.595	0.5911	0.5953	0.5959	0.5837	0.5801	0.5482	0.5137	0.4573	0.3868	0.3223	0.3	0.3286	0.3563	0.3665	0.3397	0.2743	0.1619	0.0498	0.004	0.0072	0.0377	0.1554	0.3026	0.4094	0.4743	0.5143	0.5382	0.5619
'L18'	62		0.6047	0.6019	0.5924	0.5944	0.5967	0.6061	0.5947	0.5888	0.5946	0.5914	0.5941	0.5818	0.5806	0.5732	0.5765	0.5775	0.5805	0.5662	0.5584	0.5346	0.4911	0.4348	0.3667	0.3168	0.2977	0.3197	0.3518	0.3589	0.3308	0.2694	0.1687	0.0547	0.0129	0.0042	0.0486	0.1679	0.302	0.395	0.4622	0.5006	0.5177	0.537	0.5483	0.5585	0.5754	0.5742	0.5805
'V19'	15		0.6055	0.6059	0.607	0.6082	0.6116	0.6187	0.6062	0.616	0.6139	0.6072	0.6082	0.6037	0.6072	0.61	0.6054	0.6071	0.6073	0.6033	0.6126	0.6081	0.6044	0.6046	0.6102	0.6151	0.6007	0.6079	0.604	0.6004	0.6069	0.6023	0.6036	0.5992	0.5946	0.605	0.6099	0.5993	0.5948	0.6027	0.5903	0.5948	0.5936	0.6024	0.5966	0.5906	0.5778	0.5709	0.564
'R20'	45		0.6235	0.6241	0.6215	0.6128	0.6111	0.6193	0.6245	0.6193	0.6237	0.618	0.6257	0.6217	0.6145	0.6188	0.617	0.6184	0.6117	0.6113	0.6051	0.5986	0.5894	0.5775	0.5505	0.5278	0.4835	0.4394	0.4078	0.3721	0.3624	0.3902	0.4286	0.4549	0.4836	0.4903	0.4874	0.4696	0.4359	0.3924	0.3166	0.2014	0.0717	0.007	0.0024	0.0294	0.1373	0.2854	0.3955
'H21'	48		0.6354	0.6312	0.6299	0.633	0.6345	0.642	0.6284	0.6306	0.6322	0.6272	0.6326	0.6356	0.6352	0.6322	0.6277	0.6166	0.628	0.6195	0.6174	0.6021	0.5854	0.5618	0.5355	0.4871	0.4325	0.3821	0.354	0.3621	0.4023	0.4401	0.4772	0.4875	0.4928	0.4825	0.4624	0.4222	0.358	0.2549	0.1245	0.0246	-0.0045	0.0044	0.0748	0.2087	0.35	0.4449	0.5036
'L22'	65		0.5958	0.5968	0.5946	0.5878	0.5939	0.584	0.5944	0.5938	0.5851	0.5848	0.5806	0.5675	0.5696	0.568	0.5684	0.5694	0.5593	0.557	0.5313	0.4867	0.4239	0.3517	0.3008	0.2881	0.3154	0.3459	0.338	0.2874	0.1882	0.0776	0.0135	0.0055	0.0404	0.1529	0.2944	0.3946	0.4585	0.4941	0.5235	0.5411	0.545	0.5583	0.5661	0.5691	0.5741	0.5673	0.5727
'V23'	18		0.6262	0.6226	0.6273	0.6186	0.6198	0.6306	0.6212	0.6199	0.6212	0.6208	0.6275	0.6237	0.6236	0.6284	0.6302	0.6173	0.6211	0.6154	0.6203	0.6253	0.6296	0.6246	0.6238	0.6228	0.6152	0.6164	0.6175	0.6142	0.6089	0.6113	0.6143	0.6209	0.6145	0.6247	0.6223	0.6191	0.6096	0.6173	0.6092	0.6087	0.6034	0.6066	0.6121	0.598	0.5822	0.5632	0.5481
'A24'	86		0.6137	0.6088	0.598	0.5943	0.5891	0.5844	0.5763	0.5649	0.5174	0.4359	0.3566	0.3088	0.332	0.385	0.4279	0.4493	0.4616	0.4594	0.4302	0.3755	0.2762	0.1475	0.0421	0.0028	0.0043	0.0694	0.2036	0.3417	0.4385	0.4936	0.528	0.5479	0.566	0.5672	0.5915	0.5876	0.5971	0.5957	0.602	0.6067	0.6002	0.6028	0.5933	0.5962	0.5948	0.6107	0.6169
'L29'	132		0.4519	0.3862	0.2897	0.1503	0.0295	0.0029	0.0016	0.0419	0.1176	0.1644	0.1774	0.2673	0.4042	0.4677	0.5116	0.5253	0.5336	0.5464	0.5527	0.5558	0.5586	0.5611	0.5567	0.5537	0.5484	0.5663	0.5624	0.5667	0.5735	0.5716	0.5693	0.5763	0.5711	0.5773	0.5593	0.5647	0.5784	0.5797	0.5763	0.5742	0.5743	0.5773	0.5718	0.5598	0.5609	0.566	0.5822
'V31'	22		0.5799	0.5831	0.5841	0.5819	0.5897	0.5873	0.5832	0.5878	0.5859	0.5853	0.5855	0.5827	0.5859	0.5843	0.5847	0.5807	0.5797	0.5804	0.5844	0.5803	0.5744	0.5734	0.5743	0.5831	0.581	0.5827	0.5801	0.5757	0.5808	0.5788	0.5748	0.5795	0.5807	0.572	0.5773	0.574	0.5742	0.5718	0.5657	0.5567	0.5586	0.5569	0.5595	0.5601	0.5552	0.5509	0.5374
'V33'	42		0.5758	0.5774	0.5758	0.5744	0.5749	0.58	0.5645	0.5692	0.5766	0.5782	0.5732	0.5774	0.5765	0.5761	0.5761	0.5718	0.574	0.573	0.5735	0.5703	0.5752	0.5756	0.5725	0.5703	0.5638	0.5556	0.5462	0.551	0.5619	0.5603	0.5635	0.5618	0.5601	0.5524	0.5493	0.5386	0.5348	0.5268	0.5092	0.4896	0.4495	0.3878	0.2904	0.1381	0.0274	0.0017	0.017
'R35'	105		0.5893	0.5733	0.5795	0.5851	0.5717	0.5612	0.5609	0.554	0.5486	0.5405	0.5179	0.4846	0.4445	0.371	0.2684	0.1203	0.0229	0.0143	0.0431	0.1116	0.2168	0.272	0.2763	0.2494	0.2716	0.3682	0.4556	0.4987	0.5292	0.5526	0.5552	0.5627	0.5609	0.5736	0.5751	0.5643	0.5668	0.5726	0.5716	0.5803	0.5756	0.5795	0.5765	0.5753	0.5783	0.5842	0.5848
'D36'	73		0.5868	0.5892	0.5896	0.5848	0.5833	0.5795	0.578	0.5718	0.563	0.5598	0.558	0.5627	0.5418	0.5206	0.4594	0.3566	0.2795	0.3019	0.3651	0.4237	0.4423	0.4398	0.421	0.3823	0.3084	0.1893	0.0729	0.0073	0.0125	0.0613	0.1885	0.3206	0.406	0.4612	0.5023	0.5203	0.5346	0.5404	0.5519	0.5576	0.5637	0.5713	0.5747	0.5696	0.5641	0.5658	0.56
'D37'	122		0.5884	0.5869	0.5718	0.5429	0.5027	0.4314	0.3208	0.1679	0.0325	-0.0098	0.0043	0.0535	0.1685	0.2789	0.3287	0.344	0.2971	0.2555	0.3044	0.428	0.5217	0.5612	0.5906	0.5955	0.6079	0.6041	0.6205	0.6132	0.6049	0.6164	0.6221	0.6285	0.6295	0.6379	0.6317	0.6399	0.642	0.6318	0.6374	0.6381	0.6497	0.6316	0.6363	0.636	0.6424	0.6383	0.6405
'R39'	99		0.592	0.5857	0.592	0.6053	0.5997	0.5936	0.5723	0.5773	0.5633	0.5627	0.5504	0.532	0.5065	0.4792	0.4211	0.3294	0.2077	0.0718	0.0023	-0.0005	0.0316	0.1279	0.2319	0.2861	0.2871	0.2547	0.2617	0.3397	0.4289	0.4967	0.5443	0.5687	0.5851	0.579	0.5772	0.5963	0.5844	0.5724	0.5697	0.5874	0.596	0.602	0.6079	0.5998	0.5981	0.6106	0.5872
F40	29		0.6099	0.6068	0.6075	0.6055	0.6107	0.6065	0.6059	0.604	0.6033	0.6073	0.5904	0.59	0.5901	0.6021	0.5973	0.6061	0.5979	0.5993	0.5934	0.6008	0.5975	0.5907	0.5886	0.5902	0.5927	0.5776	0.5781	0.567	0.5431	0.5061	0.4286	0.3359	0.279	0.3065	0.3621	0.4232	0.4531	0.4881	0.5015	0.5093	0.5091	0.5003	0.4985	0.4722	0.437	0.3828	0.2949
'L41'	66		0.5867	0.5822	0.5734	0.5883	0.5786	0.5812	0.5799	0.5767	0.5885	0.5773	0.572	0.5573	0.5585	0.5644	0.5555	0.5531	0.5455	0.524	0.5012	0.4419	0.3311	0.2532	0.2628	0.3194	0.3574	0.3564	0.3309	0.2682	0.1489	0.0473	0.0061	0.0095	0.0571	0.1849	0.3281	0.4012	0.4612	0.4879	0.5235	0.5303	0.5409	0.5452	0.5515	0.5575	0.557	0.5661	0.5676
'D42'	69		0.6114	0.6064	0.6041	0.6054	0.6059	0.6065	0.5984	0.5998	0.5968	0.5909	0.5845	0.5801	0.5808	0.5771	0.5666	0.5515	0.505	0.4249	0.3405	0.3104	0.3399	0.3818	0.403	0.4095	0.389	0.3365	0.2412	0.1127	0.028	0	0.015	0.1132	0.2539	0.375	0.4469	0.4862	0.5252	0.5377	0.5544	0.5613	0.574	0.5814	0.5789	0.5843	0.5837	0.5883	0.5872
'L44'	107		0.6043	0.603	0.603	0.5933	0.5871	0.5843	0.579	0.5673	0.5568	0.5296	0.5185	0.4794	0.4304	0.3418	0.1921	0.0666	0.0088	0.0089	0.0337	0.1138	0.2028	0.2389	0.2351	0.2463	0.317	0.4124	0.4869	0.5269	0.5424	0.5684	0.5723	0.5818	0.6008	0.5903	0.5864	0.5894	0.5902	0.5959	0.5999	0.6049	0.607	0.6036	0.6128	0.6053	0.6075	0.6154	0.6091
'I49'	23		0.6376	0.6372	0.634	0.6349	0.6343	0.6379	0.6375	0.6387	0.6319	0.6347	0.6355	0.6347	0.6319	0.6351	0.6365	0.6313	0.6173	0.6184	0.6354	0.633	0.6315	0.6281	0.6265	0.6308	0.6274	0.6246	0.6309	0.6276	0.6243	0.6264	0.6225	0.6237	0.6211	0.6156	0.6036	0.5999	0.5975	0.5973	0.5952	0.5859	0.5742	0.5421	0.4919	0.4199	0.3295	0.2809	0.3108
'V51'	16		0.6038	0.6014	0.6067	0.6037	0.6035	0.6078	0.6034	0.6056	0.6029	0.6019	0.6065	0.6001	0.6043	0.6011	0.607	0.6063	0.603	0.6065	0.6061	0.603	0.6048	0.6021	0.6043	0.6049	0.5976	0.6018	0.5978	0.5979	0.5948	0.5974	0.5949	0.5964	0.5968	0.5904	0.5946	0.5955	0.5978	0.5928	0.5911	0.5963	0.592	0.5918	0.5894	0.5823	0.5907	0.5781	0.5602
'Q53'	56		0.6149	0.6167	0.6159	0.618	0.6159	0.6135	0.6209	0.615	0.6177	0.6143	0.6207	0.6088	0.6104	0.599	0.5978	0.5917	0.5882	0.5928	0.596	0.5899	0.5793	0.5777	0.5601	0.5253	0.4773	0.4097	0.3497	0.3337	0.3475	0.332	0.3025	0.2163	0.1103	0.0263	0.001	0.0018	0.0651	0.1985	0.326	0.4176	0.4753	0.515	0.5332	0.5483	0.575	0.5768	0.5803
L54	61		0.5798	0.5843	0.5838	0.5848	0.5793	0.5817	0.5801	0.58	0.5812	0.5797	0.5754	0.5727	0.5644	0.5598	0.5614	0.5581	0.5602	0.5601	0.5609	0.5531	0.5457	0.5274	0.4955	0.4586	0.4288	0.4074	0.3863	0.3256	0.2664	0.2307	0.1782	0.0887	0.0197	0.002	0.0167	0.1096	0.2545	0.3613	0.4334	0.4775	0.5044	0.5198	0.5352	0.5438	0.5506	0.5616	0.5611
'V55'	19		0.6027	0.6037	0.6012	0.604	0.6019	0.6013	0.6015	0.6006	0.6021	0.607	0.6068	0.6039	0.61	0.609	0.6061	0.605	0.6008	0.6047	0.6007	0.605	0.6029	0.6025	0.6002	0.5992	0.5984	0.5997	0.5959	0.5862	0.5902	0.5958	0.5993	0.5994	0.5974	0.5974	0.5965	0.5985	0.598	0.5937	0.5975	0.5968	0.5907	0.5924	0.5854	0.5868	0.5778	0.5702	0.5635
'N56'	83		0.6006	0.5983	0.5976	0.5959	0.5915	0.5848	0.5756	0.5864	0.5865	0.5819	0.5728	0.5558	0.5379	0.5013	0.4476	0.3871	0.3457	0.3344	0.3455	0.3329	0.2898	0.2002	0.0867	0.0157	-0.0032	0.0121	0.0924	0.2276	0.349	0.4327	0.4828	0.5038	0.531	0.5517	0.5593	0.5729	0.5782	0.577	0.585	0.5835	0.5861	0.581	0.5808	0.5757	0.5836	0.5887	0.5944
'E57'	52		0.6162	0.6184	0.6139	0.6138	0.6148	0.6137	0.6107	0.6114	0.614	0.6146	0.6127	0.6104	0.6129	0.6081	0.6068	0.6006	0.5924	0.5902	0.5847	0.5908	0.5954	0.595	0.5929	0.5893	0.5819	0.5751	0.5582	0.5433	0.5096	0.4577	0.3757	0.2969	0.23	0.1754	0.096	0.028	0.0037	0.0099	0.0701	0.2021	0.3341	0.4231	0.48	0.5169	0.5385	0.5529	0.5632
'A58'	97		0.5911	0.5896	0.59	0.6002	0.588	0.5896	0.5968	0.5818	0.5709	0.5688	0.5579	0.5252	0.4896	0.4157	0.3183	0.2256	0.1613	0.0958	0.0223	-0.0004	0.0066	0.0547	0.1905	0.3299	0.4308	0.4733	0.514	0.5359	0.549	0.5636	0.5681	0.5802	0.5811	0.5843	0.5908	0.5914	0.5936	0.5815	0.5791	0.5764	0.5765	0.5959	0.5979	0.598	0.6051	0.5967	0.6001
'A59'	93		0.6011	0.5973	0.5886	0.5912	0.5992	0.6011	0.607	0.5934	0.5885	0.5779	0.5576	0.5358	0.4897	0.4122	0.3378	0.295	0.294	0.2763	0.2194	0.122	0.0307	-0.0042	-0.0002	0.0675	0.2103	0.3484	0.4354	0.4942	0.5256	0.5463	0.5582	0.5629	0.5797	0.5796	0.586	0.5902	0.5959	0.6018	0.6017	0.597	0.5895	0.5925	0.5942	0.6008	0.6029	0.6092	0.6066
'R60'	54		0.625	0.6256	0.6233	0.6202	0.6276	0.6288	0.6196	0.6218	0.6183	0.6198	0.622	0.6205	0.6228	0.6265	0.6127	0.6111	0.6012	0.6001	0.5938	0.6021	0.604	0.603	0.5976	0.5859	0.586	0.5574	0.5273	0.4853	0.3977	0.322	0.2925	0.2878	0.268	0.2037	0.0977	0.0188	0.0014	0.0051	0.0734	0.2111	0.3429	0.428	0.4853	0.5243	0.5464	0.5633	0.5755
'A61'	101		0.5979	0.5986	0.6066	0.6011	0.5926	0.5886	0.5907	0.5789	0.5707	0.5535	0.5165	0.4566	0.3618	0.2736	0.2249	0.17	0.084	0.0152	0.0025	0.0163	0.1099	0.2624	0.3841	0.461	0.5028	0.5292	0.5539	0.5673	0.5791	0.5921	0.5906	0.5968	0.5971	0.6083	0.6018	0.6079	0.5929	0.5924	0.5941	0.6008	0.6075	0.6101	0.6129	0.6109	0.6101	0.6136	0.6155
'L64'	111		0.5702	0.5835	0.5686	0.5465	0.5376	0.5264	0.5064	0.4719	0.4177	0.3435	0.2276	0.0836	0.0275	0.0165	0.0244	0.085	0.1808	0.224	0.2429	0.2968	0.3862	0.4589	0.5191	0.5343	0.5457	0.5616	0.5704	0.5778	0.5782	0.5706	0.5651	0.5731	0.5838	0.5772	0.5992	0.5973	0.5764	0.5997	0.5745	0.5865	0.5905	0.5969	0.5893	0.5875	0.5816	0.5873	0.5915
'F73'	51		0.5424	0.547	0.5391	0.5451	0.5396	0.5344	0.5443	0.5371	0.5425	0.5311	0.5361	0.5387	0.5323	0.5351	0.5359	0.5262	0.5248	0.5197	0.5172	0.5192	0.5255	0.5177	0.5252	0.5179	0.5138	0.5107	0.4948	0.4806	0.4603	0.4163	0.3468	0.2389	0.179	0.1346	0.0795	0.0239	0.0037	0.0046	0.0682	0.1829	0.3065	0.382	0.4301	0.4614	0.4792	0.5015	0.4956
'A74'	103		0.557	0.5624	0.5627	0.5552	0.5573	0.543	0.5319	0.5204	0.4913	0.4355	0.3523	0.2858	0.2566	0.2532	0.2012	0.112	0.0277	-0.0002	0.001	0.0394	0.1589	0.2901	0.3829	0.4452	0.4761	0.4978	0.5184	0.5338	0.5379	0.5472	0.5472	0.5494	0.5569	0.5558	0.557	0.5471	0.5465	0.5495	0.5552	0.5616	0.5644	0.5665	0.5673	0.5676	0.5739	0.5755	0.5658
'V78'	17		0.6151	0.6218	0.6256	0.6173	0.6201	0.6253	0.6179	0.6242	0.6272	0.6125	0.6145	0.6174	0.6233	0.6178	0.6047	0.6217	0.6205	0.6171	0.614	0.6132	0.6127	0.6128	0.6139	0.6255	0.6091	0.6224	0.6144	0.6115	0.6112	0.6009	0.611	0.6194	0.6123	0.6108	0.6125	0.6072	0.615	0.6046	0.5997	0.6133	0.6079	0.6055	0.5994	0.6054	0.6105	0.5954	0.584
'R79'	50		0.6059	0.5995	0.6006	0.6045	0.6135	0.6046	0.6096	0.6057	0.598	0.5997	0.6023	0.6052	0.5988	0.5967	0.6002	0.5968	0.5789	0.5744	0.5729	0.5763	0.5802	0.5854	0.5741	0.5717	0.5634	0.5365	0.5084	0.4537	0.3785	0.3207	0.3035	0.3299	0.3195	0.2718	0.1804	0.068	0.0071	-0.0021	0.0217	0.1191	0.2601	0.3725	0.4471	0.49	0.5213	0.5381	0.5545
'E80/E83'	53		0.6215	0.6155	0.6176	0.6151	0.6191	0.616	0.6141	0.6184	0.6108	0.6152	0.6123	0.6162	0.608	0.6161	0.6083	0.6007	0.5952	0.59	0.5922	0.5974	0.5979	0.5929	0.5917	0.5895	0.5822	0.5726	0.5646	0.5331	0.4909	0.4179	0.3201	0.2506	0.2267	0.1821	0.0943	0.0215	0	0.006	0.0759	0.2114	0.3471	0.4332	0.4852	0.5204	0.5435	0.5596	0.5686
'M81'	58		0.6256	0.6131	0.625	0.6226	0.6108	0.6199	0.6199	0.6107	0.6064	0.6191	0.6155	0.6167	0.6115	0.6033	0.5909	0.588	0.5869	0.5902	0.6011	0.5904	0.5822	0.5751	0.5676	0.5268	0.4832	0.4005	0.3133	0.2846	0.3043	0.2997	0.261	0.1753	0.0623	0.004	-0.0012	0.0102	0.0946	0.2298	0.3392	0.4219	0.4788	0.516	0.5303	0.5607	0.5655	0.5751	0.589
'A82'	91		0.6064	0.6007	0.5955	0.5923	0.588	0.5916	0.6018	0.5973	0.598	0.5865	0.5764	0.5636	0.5345	0.4724	0.3848	0.302	0.2882	0.3015	0.2869	0.2217	0.1094	0.0185	-0.0034	0.011	0.0786	0.215	0.3534	0.4365	0.4906	0.526	0.5566	0.5595	0.5686	0.5844	0.594	0.5874	0.5933	0.5884	0.5927	0.5922	0.587	0.5872	0.5851	0.593	0.6105	0.6015	0.6109
'A84'	100		0.5974	0.6079	0.6106	0.6112	0.6028	0.5988	0.5969	0.5859	0.5793	0.5535	0.5199	0.4578	0.3471	0.2578	0.2155	0.1775	0.1018	0.0274	0.0013	0.0062	0.0702	0.2035	0.3411	0.4457	0.4994	0.5376	0.5649	0.5791	0.5909	0.5992	0.5995	0.599	0.5999	0.6003	0.6032	0.6088	0.6024	0.5888	0.5994	0.6024	0.6131	0.6109	0.6158	0.6173	0.6069	0.6213	0.6186
'L85'	68		0.6181	0.6134	0.6194	0.6189	0.6155	0.6102	0.613	0.6122	0.6057	0.5992	0.6045	0.5967	0.5903	0.603	0.6004	0.6054	0.5922	0.5914	0.5944	0.5777	0.5656	0.5431	0.5044	0.4343	0.3254	0.2389	0.1957	0.1453	0.0693	0.0085	-0.0072	0.0088	0.0911	0.2334	0.3665	0.4439	0.4982	0.527	0.5471	0.5564	0.5717	0.5811	0.584	0.5845	0.5874	0.5919	0.593
'E86'	55		0.6041	0.6017	0.5988	0.6023	0.6	0.602	0.5993	0.6009	0.5983	0.5982	0.5969	0.5984	0.5936	0.5903	0.5809	0.5804	0.5768	0.5793	0.5828	0.5852	0.5797	0.5695	0.5571	0.545	0.5224	0.4745	0.4162	0.3586	0.3182	0.2912	0.275	0.2407	0.1687	0.0689	0.0121	0.0028	0.0383	0.1508	0.2965	0.3995	0.4674	0.5057	0.5294	0.541	0.5494	0.5574	0.5624
'A87'	108		0.5977	0.5951	0.5944	0.5917	0.5884	0.5787	0.571	0.5638	0.5465	0.5228	0.4901	0.3984	0.2735	0.1615	0.0829	0.0244	0	0.0045	0.0712	0.2065	0.3455	0.4323	0.485	0.5193	0.5417	0.56	0.5738	0.5734	0.583	0.5904	0.5873	0.5962	0.595	0.6023	0.5952	0.5904	0.5854	0.5967	0.6021	0.6124	0.6058	0.6076	0.6113	0.6037	0.6086	0.6052	0.6025
[truncated: 103 more columns]

## Sheet: Ca in H2O
			Ca CEST in H2O raw data w1 = 30 Hz; NOTE: ALL CA CHEMICAL SHIFT VALUES SHOULD ADD 2.7PPM FOR CORRECTION
residues	peakno.	Ca (ppm)	47.5	47.9	48.3	48.7	49.1	49.5	49.9	50.3	50.7	51.1	51.5	51.9	52.3	52.7	53.1	53.5	53.9	54.3	54.7	55.1	55.5	55.9	56.3	56.7	57.1	57.5	57.9	58.3	58.7	59.1	59.5	59.9	60.3	60.7	61.1	61.5	61.9	62.3	62.7	63.1	63.5	63.9	64.3	64.7	65.1	65.5	65.9
A15	87		0.578	0.565	0.58	0.578	0.549	0.514	0.372	0.144	0.139	0.265	0.285	0.176	0.019	0.01	0.161	0.379	0.489	0.542	0.551	0.561	0.57	0.57	0.573	0.589	0.57	0.572	0.59	0.592	0.587	0.592	0.584	0.588	0.577	0.592	0.593	0.603	0.594	0.577	0.581	0.601	0.581	0.602	0.601	0.596	0.6	0.589	0.594
L16'	51		0.612	0.607	0.604	0.607	0.598	0.589	0.607	0.591	0.595	0.578	0.565	0.558	0.506	0.362	0.127	0.17	0.323	0.368	0.351	0.257	0.053	0	0.059	0.281	0.454	0.52	0.544	0.587	0.585	0.59	0.596	0.603	0.583	0.587	0.591	0.599	0.603	0.611	0.598	0.614	0.599	0.616	0.609	0.59	0.603	0.596	0.599
E17	39		0.616	0.617	0.617	0.625	0.616	0.623	0.619	0.611	0.616	0.603	0.624	0.595	0.597	0.591	0.574	0.54	0.428	0.173	0.124	0.279	0.343	0.312	0.171	0.015	0.005	0.106	0.349	0.49	0.538	0.566	0.579	0.59	0.597	0.612	0.589	0.616	0.59	0.599	0.625	0.614	0.627	0.628	0.625	0.62	0.631	0.626	0.628
L18	53		0.61	0.603	0.609	0.597	0.603	0.593	0.613	0.591	0.583	0.584	0.581	0.552	0.497	0.35	0.149	0.171	0.3	0.33	0.289	0.15	0.009	0.013	0.174	0.393	0.484	0.544	0.559	0.577	0.586	0.585	0.585	0.585	0.579	0.592	0.601	0.601	0.59	0.607	0.591	0.608	0.603	0.604	0.594	0.611	0.597	0.591	0.601
V19	3		0.623	0.608	0.641	0.612	0.61	0.627	0.62	0.602	0.618	0.615	0.631	0.614	0.614	0.619	0.621	0.622	0.609	0.617	0.609	0.611	0.594	0.602	0.616	0.623	0.62	0.601	0.602	0.593	0.578	0.568	0.491	0.349	0.178	0.158	0.319	0.444	0.495	0.513	0.51	0.505	0.467	0.391	0.248	0.045	0.014	0.1	0.336
R20	35		0.638	0.633	0.626	0.625	0.623	0.616	0.614	0.628	0.62	0.635	0.611	0.599	0.598	0.57	0.524	0.406	0.197	0.164	0.299	0.437	0.468	0.491	0.463	0.412	0.32	0.109	0.012	0.022	0.262	0.441	0.523	0.558	0.584	0.6	0.602	0.619	0.603	0.618	0.626	0.611	0.635	0.64	0.635	0.636	0.629	0.635	0.625
H21	38		0.622	0.595	0.622	0.623	0.615	0.613	0.616	0.613	0.61	0.599	0.594	0.599	0.579	0.545	0.446	0.252	0.125	0.246	0.403	0.458	0.481	0.451	0.414	0.299	0.096	-0.008	0.024	0.254	0.432	0.524	0.54	0.569	0.587	0.59	0.61	0.595	0.603	0.597	0.589	0.607	0.616	0.617	0.62	0.626	0.63	0.618	0.606
L22	56		0.562	0.56	0.559	0.558	0.571	0.569	0.547	0.548	0.556	0.548	0.53	0.509	0.413	0.209	0.128	0.253	0.313	0.273	0.137	0.008	0.027	0.212	0.402	0.464	0.505	0.527	0.549	0.549	0.553	0.555	0.558	0.551	0.549	0.552	0.552	0.556	0.556	0.558	0.56	0.565	0.566	0.556	0.555	0.545	0.554	0.57	0.56
V23	6		0.633	0.627	0.644	0.623	0.632	0.619	0.633	0.627	0.635	0.629	0.619	0.632	0.626	0.623	0.633	0.638	0.621	0.618	0.607	0.639	0.624	0.625	0.628	0.623	0.622	0.614	0.598	0.603	0.562	0.523	0.382	0.162	0.174	0.364	0.449	0.512	0.508	0.495	0.46	0.388	0.203	0.035	-0.002	0.156	0.394	0.512	0.554
A24	79		0.63	0.619	0.595	0.586	0.565	0.478	0.24	0.122	0.282	0.413	0.461	0.441	0.368	0.228	0.037	-0.002	0.117	0.368	0.495	0.55	0.575	0.604	0.615	0.613	0.61	0.622	0.613	0.62	0.611	0.629	0.625	0.639	0.635	0.636	0.64	0.637	0.637	0.636	0.633	0.615	0.627	0.631	0.63	0.638	0.633	0.633	0.626
E25	45		0.484	0.397	0.157	0.018	0.021	0.056	0.076	0.126	0.349	0.457	0.509	0.505	0.545	0.536	0.499	0.493	0.481	0.493	0.534	0.469	0.519	0.519	0.5	0.527	0.543	0.518	0.463	0.46	0.49	0.527	0.463	0.503	0.478	0.469	0.453	0.494	0.509	0.464	0.482	0.52	0.468	0.519	0.5	0.463	0.489	0.47	0.514
L29	144		0.585	0.575	0.582	0.568	0.578	0.586	0.59	0.579	0.576	0.581	0.578	0.581	0.569	0.578	0.568	0.578	0.577	0.579	0.567	0.571	0.571	0.566	0.576	0.573	0.556	0.556	0.557	0.547	0.539	0.512	0.438	0.212	0.1	0.23	0.309	0.275	0.13	0.011	0.028	0.223	0.415	0.49	0.524	0.542	0.557	0.56	0.568
V31	10	I/I0	0.594	0.589	0.59	0.592	0.578	0.585	0.596	0.583	0.593	0.583	0.592	0.591	0.591	0.584	0.588	0.58	0.575	0.574	0.59	0.573	0.579	0.572	0.571	0.56	0.539	0.493	0.412	0.193	0.014	0.014	0.044	0.113	0.371	0.508	0.547	0.562	0.572	0.584	0.583	0.578	0.567	0.579	0.585	0.6	0.587	0.594	0.592
V33	32		0.561	0.549	0.563	0.552	0.549	0.527	0.524	0.518	0.48	0.34	0.129	0.194	0.326	0.372	0.367	0.289	0.122	0.011	0.039	0.213	0.389	0.487	0.508	0.516	0.528	0.557	0.553	0.548	0.528	0.536	0.548	0.545	0.551	0.545	0.56	0.557	0.549	0.553	0.554	0.558	0.553	0.544	0.554	0.562	0.563	0.559	0.557
R35			0.634	0.617	0.574	0.49	0.339	0.088	-0.01	0.039	0.186	0.266	0.201	0.063	0.319	0.556	0.603	0.639	0.67	0.608	0.618	0.621	0.653	0.665	0.609	0.645	0.663	0.661	0.65	0.659	0.665	0.66	0.607	0.662	0.661	0.682	0.62	0.644	0.661	0.658	0.632	0.644	0.64	0.634	0.654	0.614	0.643	0.666	0.646
D36	66		0.579	0.585	0.584	0.588	0.582	0.582	0.577	0.542	0.52	0.453	0.307	0.097	0.001	0.074	0.215	0.245	0.17	0.274	0.465	0.514	0.541	0.577	0.548	0.579	0.555	0.605	0.568	0.587	0.585	0.569	0.577	0.585	0.571	0.587	0.566	0.554	0.548	0.552	0.552	0.583	0.594	0.578	0.598	0.573	0.558	0.547	0.574
D37'	119		0.603	0.595	0.611	0.613	0.604	0.604	0.619	0.584	0.615	0.596	0.599	0.592	0.598	0.599	0.581	0.591	0.569	0.533	0.468	0.239	0.096	0.261	0.385	0.471	0.492	0.525	0.511	0.484	0.41	0.271	0.09	-0.005	0.036	0.284	0.451	0.542	0.558	0.564	0.57	0.597	0.602	0.584	0.589	0.571	0.608	0.596	0.585
R39	93		0.602705	0.596415	0.597122	0.60182	0.592548	0.568328	0.587982	0.557813	0.570483	0.574185	0.560975	0.502047	0.344803	0.104284	0.160818	0.302626	0.349091	0.264665	0.10304	0.000990291	0.0435517	0.267119	0.419273	0.493198	0.542354	0.561839	0.564528	0.578066	0.569899	0.594261	0.585109	0.565135	0.607178	0.609836	0.603643	0.604335	0.611902	0.612589	0.604444	0.594346	0.604844	0.597695	0.611119	0.602994	0.592921	0.60046	0.610925
L41	57		0.586	0.575	0.573	0.579	0.572	0.57	0.551	0.541	0.555	0.517	0.427	0.209	0.189	0.294	0.372	0.363	0.289	0.122	0.003	0.039	0.244	0.409	0.495	0.522	0.538	0.551	0.574	0.573	0.566	0.563	0.569	0.568	0.582	0.589	0.587	0.578	0.577	0.589	0.584	0.578	0.594	0.588	0.579	0.574	0.594	0.582	0.588
D42	59		0.628	0.634	0.621	0.626	0.614	0.605	0.574	0.522	0.45	0.212	0.021	0.016	0.088	0.174	0.106	0.172	0.411	0.543	0.58	0.621	0.627	0.62	0.613	0.619	0.627	0.633	0.64	0.636	0.641	0.639	0.65	0.635	0.628	0.656	0.648	0.629	0.646	0.634	0.643	0.634	0.636	0.646	0.646	0.638	0.637	0.65	0.64
L44	103		0.65	0.634	0.645	0.645	0.638	0.64	0.657	0.636	0.632	0.637	0.639	0.638	0.644	0.638	0.633	0.649	0.633	0.633	0.625	0.645	0.639	0.612	0.61	0.6	0.595	0.59	0.533	0.362	0.142	0.144	0.314	0.355	0.295	0.124	0.002	0.026	0.211	0.425	0.505	0.571	0.601	0.605	0.622	0.615	0.626	0.619	0.612
I49'	11		0.624	0.634	0.614	0.631	0.625	0.62	0.628	0.624	0.62	0.614	0.619	0.621	0.624	0.62	0.609	0.609	0.619	0.622	0.614	0.611	0.614	0.609	0.617	0.627	0.613	0.617	0.616	0.616	0.587	0.584	0.564	0.534	0.411	0.216	0.162	0.317	0.408	0.451	0.466	0.414	0.311	0.139	0.015	0.014	0.173	0.397	0.516
V51	4		0.639	0.644	0.641	0.625	0.636	0.63	0.626	0.63	0.618	0.612	0.602	0.595	0.603	0.562	0.494	0.281	0.16	0.246	0.299	0.281	0.141	0.017	-0.001	0.142	0.378	0.5	0.555	0.581	0.605	0.615	0.617	0.607	0.617	0.624	0.617	0.628	0.635	0.636	0.629	0.632	0.633	0.641	0.624	0.628	0.632	0.628	0.612
Q53	48		0.573	0.571	0.576	0.574	0.566	0.562	0.569	0.57	0.555	0.546	0.553	0.546	0.526	0.466	0.357	0.331	0.337	0.236	0.179	0.134	0.024	0.001	0.125	0.352	0.458	0.511	0.524	0.538	0.553	0.565	0.56	0.568	0.553	0.557	0.561	0.571	0.565	0.57	0.565	0.567	0.568	0.572	0.569	0.569	0.57	0.551	0.571
V55	7		0.62	0.621	0.61	0.609	0.613	0.608	0.62	0.608	0.604	0.624	0.613	0.617	0.606	0.62	0.608	0.615	0.614	0.601	0.61	0.61	0.612	0.607	0.616	0.617	0.604	0.611	0.604	0.601	0.576	0.562	0.537	0.454	0.257	0.151	0.277	0.4	0.45	0.447	0.417	0.327	0.132	0.007	0.02	0.23	0.413	0.51	0.555
N56	77		0.566	0.567	0.558	0.554	0.535	0.548	0.522	0.474	0.35	0.143	0.138	0.251	0.291	0.229	0.081	-0.001	0.016	0.208	0.383	0.474	0.486	0.531	0.53	0.548	0.539	0.539	0.535	0.528	0.552	0.563	0.552	0.559	0.565	0.567	0.563	0.567	0.563	0.57	0.577	0.554	0.543	0.561	0.563	0.57	0.558	0.56	0.554
E57	41		0.619	0.615	0.625	0.619	0.608	0.617	0.612	0.617	0.613	0.609	0.604	0.601	0.599	0.601	0.596	0.582	0.561	0.507	0.385	0.2	0.121	0.112	0.024	0.01	0.099	0.342	0.474	0.541	0.561	0.591	0.592	0.599	0.594	0.605	0.591	0.594	0.598	0.61	0.608	0.61	0.615	0.618	0.605	0.615	0.609	0.606	0.605
A58	90		0.604	0.602	0.612	0.601	0.602	0.594	0.571	0.503	0.326	0.103	0.091	0.062	0.003	0.032	0.252	0.441	0.52	0.574	0.581	0.599	0.591	0.594	0.596	0.605	0.58	0.596	0.612	0.624	0.627	0.601	0.618	0.631	0.615	0.611	0.62	0.622	0.605	0.599	0.615	0.62	0.608	0.621	0.612	0.614	0.613	0.609	0.606
A59	85		0.597	0.584	0.587	0.587	0.604	0.568	0.542	0.432	0.206	0.118	0.215	0.241	0.124	0.008	0.01	0.185	0.409	0.493	0.545	0.561	0.573	0.574	0.58	0.589	0.587	0.59	0.573	0.599	0.606	0.598	0.612	0.596	0.61	0.609	0.606	0.606	0.601	0.592	0.594	0.611	0.609	0.602	0.598	0.599	0.606	0.604	0.605
R60	43		0.632	0.634	0.635	0.629	0.628	0.642	0.632	0.636	0.629	0.62	0.611	0.6	0.613	0.593	0.6	0.569	0.492	0.291	0.129	0.207	0.246	0.165	0.019	0.015	0.104	0.342	0.492	0.549	0.576	0.603	0.61	0.614	0.612	0.619	0.607	0.608	0.612	0.619	0.631	0.628	0.629	0.631	0.639	0.632	0.632	0.627	0.625
A61	95		0.575	0.58	0.587	0.576	0.562	0.541	0.478	0.302	0.145	0.175	0.111	0.01	0.008	0.19	0.399	0.49	0.528	0.553	0.554	0.561	0.569	0.579	0.579	0.565	0.574	0.578	0.591	0.581	0.582	0.574	0.582	0.577	0.573	0.577	0.577	0.582	0.568	0.579	0.579	0.577	0.574	0.579	0.582	0.578	0.57	0.585	0.58
L64	110		0.633	0.643	0.627	0.619	0.58	0.536	0.411	0.158	0.017	0.044	0.123	0.169	0.112	0.274	0.522	0.593	0.605	0.605	0.62	0.617	0.635	0.643	0.643	0.634	0.633	0.65	0.642	0.635	0.664	0.636	0.651	0.633	0.635	0.641	0.63	0.644	0.655	0.646	0.632	0.648	0.641	0.626	0.623	0.643	0.595	0.641	0.635
F73	42		0.574	0.575	0.566	0.562	0.563	0.566	0.568	0.561	0.57	0.564	0.556	0.552	0.553	0.558	0.555	0.538	0.531	0.511	0.423	0.201	0.072	0.078	0.022	0.007	0.091	0.329	0.456	0.506	0.53	0.553	0.549	0.577	0.565	0.566	0.56	0.552	0.563	0.568	0.561	0.566	0.576	0.577	0.574	0.568	0.574	0.554	0.573
A74	97		0.56	0.563	0.561	0.543	0.521	0.456	0.262	0.105	0.169	0.165	0.046	-0.001	0.05	0.265	0.424	0.481	0.509	0.538	0.544	0.552	0.552	0.552	0.565	0.555	0.545	0.561	0.561	0.578	0.563	0.568	0.568	0.561	0.566	0.566	0.571	0.563	0.56	0.568	0.566	0.577	0.566	0.562	0.575	0.555	0.564	0.563	0.562
V78	5		0.621	0.627	0.619	0.628	0.61	0.61	0.613	0.628	0.619	0.618	0.614	0.621	0.629	0.626	0.625	0.614	0.632	0.619	0.611	0.626	0.603	0.618	0.614	0.603	0.607	0.619	0.608	0.615	0.612	0.595	0.585	0.552	0.487	0.322	0.15	0.236	0.376	0.446	0.447	0.412	0.319	0.149	0.006	0.027	0.224	0.429	0.508
R79	40		0.610239	0.620487	0.602709	0.620974	0.606189	0.61645	0.598643	0.616935	0.600118	0.611398	0.59356	0.574704	0.591013	0.593257	0.58142	0.554479	0.462081	0.235664	0.113848	0.218715	0.283333	0.238054	0.0877918	-0.004038	0.0313069	0.246513	0.424495	0.505551	0.548235	0.56869	0.591187	0.595473	0.601788	0.587838	0.595169	0.600477	0.581437	0.587759	0.603226	0.596355	0.606756	0.606998	0.603171	0.589166	0.610778	0.608986	0.595985
E80/E83	44		0.601	0.59	0.591	0.59	0.592	0.595	0.598	0.591	0.592	0.587	0.571	0.563	0.578	0.58	0.577	0.554	0.532	0.477	0.281	0.103	0.141	0.124	0.021	0.003	0.09	0.333	0.469	0.523	0.545	0.569	0.583	0.576	0.584	0.583	0.578	0.575	0.578	0.591	0.594	0.597	0.599	0.599	0.587	0.596	0.591	0.602	0.59
M81	49		0.620122	0.623244	0.633373	0.61148	0.621609	0.618728	0.620852	0.625982	0.605068	0.591159	0.59829	0.597406	0.593513	0.570566	0.491445	0.304957	0.132441	0.204723	0.285062	0.242953	0.100413	0.00502166	0.0140634	0.187884	0.389911	0.495526	0.539858	0.578174	0.593374	0.592485	0.598639	0.603788	0.604914	0.586913	0.601125	0.614336	0.618487	0.614579	0.616716	0.611798	0.61696	0.619098	0.621238	0.624387	0.621484	0.599406	0.605581
A82	84		0.636	0.619	0.624	0.607	0.621	0.623	0.595	0.538	0.369	0.136	0.173	0.268	0.213	0.057	-0.003	0.07	0.305	0.468	0.549	0.56	0.611	0.605	0.626	0.612	0.622	0.63	0.611	0.622	0.627	0.643	0.63	0.644	0.646	0.642	0.636	0.635	0.633	0.638	0.626	0.641	0.636	0.64	0.638	0.647	0.646	0.642	0.642
A84	94		0.594	0.615	0.6	0.602	0.587	0.559	0.494	0.31	0.101	0.137	0.108	0.013	0	0.154	0.384	0.508	0.556	0.578	0.589	0.597	0.581	0.594	0.591	0.578	0.586	0.592	0.603	0.601	0.603	0.602	0.605	0.61	0.597	0.609	0.605	0.604	0.582	0.613	0.605	0.601	0.604	0.608	0.597	0.611	0.6	0.606	0.592
L85	58		0.609	0.604	0.595	0.592	0.592	0.593	0.595	0.578	0.573	0.583	0.576	0.57	0.561	0.531	0.409	0.15	0.094	0.109	0.01	0.003	0.079	0.33	0.471	0.522	0.548	0.576	0.57	0.589	0.59	0.588	0.584	0.583	0.581	0.589	0.611	0.599	0.602	0.608	0.599	0.596	0.615	0.602	0.612	0.6	0.588	0.602	0.603
E86	46		0.619	0.606	0.608	0.61	0.603	0.603	0.605	0.605	0.605	0.598	0.585	0.586	0.589	0.578	0.564	0.519	0.383	0.231	0.181	0.206	0.166	0.035	0.012	0.128	0.357	0.483	0.535	0.574	0.582	0.58	0.591	0.596	0.602	0.595	0.596	0.605	0.609	0.605	0.611	0.617	0.617	0.606	0.618	0.612	0.615	0.61	0.602
A87	104		0.592	0.594	0.581	0.575	0.571	0.542	0.491	0.304	0.078	0.042	0.002	0.023	0.238	0.422	0.491	0.536	0.56	0.561	0.581	0.578	0.578	0.574	0.571	0.569	0.579	0.583	0.583	0.587	0.594	0.606	0.596	0.584	0.601	0.595	0.588	0.588	0.598	0.591	0.592	0.596	0.599	0.595	0.582	0.594	0.595	0.593	0.59
[truncated: 56 more columns]

## Sheet: Ca in 0.25M urea
			Urea 0.25M, w1 = 15 Hz; NOTE: ALL CA CHEMICAL SHIFT VALUES SHOULD ADD 2.7PPM FOR CORRECTION
residues	peakno.	Ca (ppm)	47.5	47.8	48.1	48.4	48.7	49	49.3	49.6	49.9	50.2	50.5	50.8	51.1	51.4	51.7	52	52.3	52.6	52.9	53.2	53.5	53.8	54.1	54.4	54.7	55	55.3	55.6	55.9	56.2	56.5	56.8	57.1	57.4	57.7	58	58.3	58.6	58.9	59.2	59.5	59.8	60.1	60.4	60.7	61	61.3
A15	273	I/I0	0.5659	0.5673	0.5649	0.5521	0.5583	0.5535	0.5524	0.5347	0.4472	0.2781	0.2587	0.4003	0.4609	0.4696	0.4507	0.3715	0.1577	0.0287	0.2007	0.4322	0.5143	0.5363	0.5528	0.5538	0.5617	0.5578	0.5529	0.5645	0.5581	0.5725	0.5645	0.5565	0.5578	0.5598	0.5647	0.5676	0.5715	0.5694	0.5652	0.5688	0.5667	0.5721	0.5729	0.5691	0.5723	0.5653	0.5704
L16'	196		0.6076	0.6119	0.6061	0.6164	0.5993	0.6048	0.6091	0.6114	0.6072	0.6059	0.6098	0.5918	0.5945	0.5928	0.6075	0.5803	0.5695	0.5142	0.3351	0.2558	0.3897	0.5011	0.5383	0.5423	0.5228	0.5034	0.4297	0.2067	0.0251	0.1495	0.4056	0.5387	0.5576	0.576	0.5916	0.6082	0.5973	0.606	0.5936	0.6066	0.6122	0.6077	0.5962	0.6043	0.6108	0.6007	0.6005
E17	170		0.614	0.6168	0.6177	0.6111	0.6186	0.6162	0.6307	0.6246	0.62	0.6175	0.6186	0.6257	0.6238	0.6276	0.6158	0.6034	0.6128	0.6065	0.6072	0.6141	0.591	0.5523	0.398	0.2529	0.3534	0.4797	0.5255	0.5391	0.5296	0.49	0.3581	0.1206	0.0239	0.2387	0.4671	0.5666	0.5838	0.5971	0.6066	0.6056	0.5965	0.5995	0.6163	0.6218	0.6192	0.6232	0.6263
L18	201		0.5978	0.5905	0.5831	0.5787	0.5862	0.5937	0.579	0.5752	0.593	0.5829	0.5821	0.5891	0.5782	0.5778	0.5827	0.5661	0.558	0.4892	0.3241	0.2655	0.3873	0.4984	0.5116	0.5114	0.4943	0.4512	0.2886	0.0625	0.0796	0.3318	0.4957	0.5494	0.5642	0.5721	0.597	0.5852	0.5836	0.5877	0.5889	0.5828	0.5872	0.6003	0.5762	0.5842	0.5895	0.5922	0.5977
V19	48		0.6036	0.5994	0.6106	0.6068	0.6048	0.5944	0.5951	0.5966	0.6162	0.6155	0.6065	0.599	0.6055	0.6056	0.5947	0.6044	0.5986	0.6062	0.6044	0.6107	0.6048	0.5968	0.6185	0.6081	0.5893	0.6064	0.605	0.5937	0.6114	0.5964	0.6072	0.6022	0.5992	0.5989	0.5983	0.5951	0.5967	0.6047	0.5898	0.5785	0.5557	0.4918	0.3478	0.2868	0.4006	0.499	0.5424
R20	154		0.6315	0.6197	0.6083	0.6114	0.6142	0.6117	0.6107	0.6175	0.6136	0.6117	0.608	0.6202	0.6022	0.6089	0.6118	0.6098	0.6128	0.5981	0.5906	0.5681	0.5026	0.3396	0.2927	0.4173	0.5175	0.5545	0.5753	0.5772	0.5852	0.5823	0.5783	0.5587	0.5107	0.4185	0.1773	0.0199	0.1635	0.4323	0.5356	0.5759	0.5873	0.5962	0.5941	0.6107	0.6036	0.6101	0.6081
H21	161		0.6154	0.6052	0.6114	0.6099	0.6046	0.6142	0.6116	0.6064	0.6149	0.6048	0.6179	0.6126	0.6059	0.6085	0.606	0.6019	0.6015	0.5979	0.5742	0.5214	0.3697	0.2761	0.3815	0.5077	0.5506	0.567	0.5645	0.572	0.5775	0.565	0.5471	0.5049	0.3806	0.1329	0.0321	0.2198	0.4839	0.5425	0.5771	0.5905	0.6056	0.5948	0.6072	0.6116	0.6086	0.6121	0.6077
L22	210		0.6174	0.6238	0.6299	0.6349	0.6137	0.6186	0.617	0.6239	0.6252	0.6181	0.6187	0.6131	0.6133	0.6239	0.6104	0.5979	0.5464	0.3904	0.2661	0.3784	0.4998	0.5337	0.5279	0.5098	0.3968	0.154	0.0345	0.2128	0.4614	0.5462	0.5887	0.5915	0.6092	0.609	0.6088	0.6233	0.6206	0.62	0.6248	0.6186	0.6135	0.6158	0.6226	0.6231	0.6204	0.6167	0.627
V23	62		0.606	0.5959	0.5908	0.6036	0.604	0.6028	0.6037	0.5962	0.5977	0.597	0.5942	0.6043	0.5921	0.5991	0.5993	0.6006	0.6127	0.6026	0.5932	0.6001	0.6003	0.6112	0.5908	0.5983	0.6028	0.5844	0.6047	0.6027	0.5863	0.598	0.6025	0.5924	0.6008	0.5963	0.6	0.5954	0.5963	0.5791	0.5772	0.5427	0.4682	0.3071	0.2981	0.4389	0.5138	0.5503	0.5641
A24	250		0.6011	0.6052	0.6034	0.6062	0.5996	0.588	0.5762	0.5189	0.335	0.2716	0.4163	0.5169	0.5566	0.5575	0.556	0.5564	0.5484	0.5007	0.3778	0.1266	0.0327	0.2473	0.4759	0.5576	0.5774	0.5897	0.5948	0.5968	0.6037	0.5917	0.6138	0.6041	0.6119	0.6051	0.5938	0.6003	0.6065	0.6054	0.6039	0.6058	0.6061	0.6101	0.611	0.6102	0.5983	0.6053	0.6033
L29	354		0.5547	0.4862	0.462	0.3442	0.0883	0.0232	0.2113	0.3285	0.2547	0.2236	0.3676	0.5259	0.4986	0.4941	0.5358	0.5252	0.5461	0.5566	0.5975	0.4988	0.5044	0.5529	0.5729	0.5591	0.5151	0.5472	0.5541	0.5429	0.4978	0.5656	0.5371	0.5545	0.5816	0.5312	0.5001	0.5278	0.5378	0.5611	0.5343	0.5323	0.5688	0.5676	0.5811	0.5385	0.5475	0.5473	0.5666
V31	83		0.5748	0.579	0.5834	0.5819	0.5752	0.5842	0.5828	0.5894	0.5869	0.5815	0.5808	0.5768	0.5781	0.5817	0.5847	0.5812	0.5804	0.5807	0.577	0.5806	0.5812	0.581	0.5869	0.582	0.5825	0.5845	0.5841	0.5753	0.5803	0.5794	0.5877	0.5814	0.5845	0.5712	0.5736	0.5701	0.5803	0.5744	0.5687	0.5547	0.525	0.3952	0.2464	0.3213	0.4505	0.503	0.4915
V33	142		0.5737	0.5729	0.5671	0.5739	0.5742	0.5662	0.5682	0.5685	0.572	0.564	0.5718	0.5766	0.5708	0.5659	0.5697	0.5698	0.5703	0.5634	0.5659	0.5689	0.5654	0.5609	0.5675	0.5635	0.5679	0.5639	0.5712	0.5635	0.5666	0.566	0.5715	0.5621	0.5602	0.5495	0.5379	0.5124	0.4049	0.1526	0.0376	0.1655	0.2019	0.2199	0.4077	0.5221	0.5484	0.549	0.5588
R35	292		0.597	0.5624	0.589	0.5952	0.5696	0.6029	0.5772	0.5693	0.5417	0.5892	0.5637	0.5229	0.4877	0.3485	0.0793	0.0566	0.2587	0.3844	0.4093	0.2792	0.2967	0.4835	0.5749	0.5689	0.5829	0.5757	0.5995	0.5859	0.5783	0.5844	0.5774	0.6062	0.5741	0.6028	0.5652	0.5603	0.5872	0.5872	0.5606	0.598	0.5917	0.6067	0.586	0.5885	0.5989	0.6103	0.5708
D36	226		0.5864	0.5703	0.566	0.5727	0.5761	0.5786	0.5724	0.5745	0.5753	0.5546	0.5638	0.5487	0.4933	0.3314	0.287	0.4229	0.5012	0.5174	0.5186	0.5218	0.4999	0.4261	0.2216	0.0376	0.1538	0.3941	0.5002	0.5426	0.5583	0.5592	0.5597	0.5631	0.5755	0.5888	0.5832	0.5869	0.5708	0.5802	0.578	0.5718	0.5712	0.577	0.567	0.5709	0.5814	0.5755	0.5776
D37'	329		0.6322	0.6502	0.6033	0.6414	0.5926	0.5509	0.4894	0.2195	0.0119	0.1786	0.439	0.4999	0.5098	0.472	0.2734	0.2897	0.5065	0.613	0.6301	0.6609	0.6167	0.6441	0.6383	0.6497	0.6475	0.6335	0.6701	0.6399	0.6592	0.6332	0.6254	0.653	0.6616	0.6552	0.6407	0.63	0.6638	0.6423	0.6669	0.6277	0.6596	0.6557	0.6568	0.6597	0.6461	0.6736	0.6815
R39	280		0.5844	0.5998	0.612	0.5946	0.616	0.6018	0.5837	0.5889	0.5917	0.5861	0.5902	0.5624	0.564	0.5477	0.4103	0.1493	0.026	0.1824	0.391	0.4676	0.441	0.3049	0.3086	0.4731	0.5529	0.5759	0.5886	0.6024	0.5919	0.5977	0.6194	0.6021	0.6123	0.6062	0.5812	0.5945	0.6069	0.6041	0.6192	0.592	0.6078	0.6269	0.6269	0.6194	0.6322	0.6134	0.595
'F40'	119		0.6055	0.6067	0.607	0.5917	0.628	0.6069	0.5962	0.6066	0.6087	0.611	0.5904	0.5872	0.6077	0.6092	0.6144	0.6185	0.612	0.6154	0.6093	0.6087	0.5906	0.6105	0.6074	0.5819	0.5526	0.4578	0.2785	0.313	0.4651	0.4834	0.4963	0.554	0.567	0.5817	0.5775	0.5632	0.5421	0.5559	0.5529	0.4663	0.2869	0.0656	0.0653	0.3103	0.4814	0.5684	0.5835
L41	211		0.6023	0.5916	0.5789	0.597	0.5946	0.5955	0.5894	0.5946	0.5941	0.5989	0.5857	0.596	0.5893	0.5678	0.5817	0.5479	0.4929	0.3177	0.2458	0.4046	0.4908	0.526	0.5053	0.4721	0.3551	0.1096	0.0353	0.2436	0.4809	0.5431	0.5658	0.5836	0.58	0.5976	0.58	0.5895	0.5853	0.5745	0.5846	0.5994	0.5853	0.585	0.5899	0.5942	0.5898	0.6147	0.596
D42	218		0.6229	0.6207	0.6107	0.6197	0.619	0.6159	0.6105	0.6098	0.6133	0.6242	0.6063	0.6148	0.5987	0.5725	0.4656	0.301	0.3371	0.4336	0.4906	0.5371	0.5529	0.5398	0.4651	0.2883	0.0569	0.0936	0.3502	0.5102	0.5654	0.5977	0.595	0.5967	0.6005	0.6137	0.6082	0.6274	0.6141	0.6107	0.613	0.6073	0.6234	0.6158	0.6112	0.6136	0.6126	0.6095	0.6125
L44	295		0.6058	0.6068	0.6018	0.5932	0.5974	0.596	0.5927	0.6084	0.5907	0.5735	0.5583	0.5241	0.4447	0.1975	0.0258	0.1572	0.3585	0.4221	0.376	0.2484	0.2981	0.4687	0.5557	0.5853	0.5877	0.595	0.5902	0.6027	0.5933	0.6088	0.5966	0.592	0.6122	0.6047	0.5995	0.6151	0.6014	0.6121	0.6005	0.6029	0.6053	0.5973	0.606	0.5943	0.6026	0.6086	0.6183
I49'	97		0.6304	0.6299	0.623	0.6249	0.6304	0.6252	0.6323	0.6292	0.6357	0.6234	0.6267	0.6343	0.6321	0.6281	0.627	0.6257	0.6352	0.6281	0.6328	0.6216	0.6315	0.6317	0.6292	0.622	0.6293	0.6242	0.6256	0.6216	0.6361	0.6239	0.6135	0.615	0.6108	0.6191	0.6073	0.5809	0.4866	0.3344	0.2784	0.4191	0.5085	0.5423	0.5323	0.5038	0.4072	0.1544	0.0268
V51	56		0.6149	0.6078	0.6165	0.6083	0.6059	0.5978	0.6046	0.6114	0.5986	0.6114	0.6035	0.6002	0.6081	0.6033	0.6043	0.6191	0.6004	0.6058	0.6049	0.6047	0.6075	0.6013	0.6095	0.6157	0.6022	0.6095	0.6088	0.6012	0.6157	0.6045	0.6073	0.6046	0.6029	0.6077	0.6101	0.6176	0.6037	0.5974	0.5846	0.5921	0.5881	0.5848	0.5517	0.4684	0.3402	0.3427	0.4767
Q53	190		0.6256	0.6297	0.6253	0.6245	0.6355	0.6341	0.6299	0.6315	0.6303	0.6344	0.6333	0.6291	0.6127	0.6188	0.6211	0.6205	0.6225	0.6182	0.5971	0.5512	0.4196	0.3376	0.4351	0.5012	0.5121	0.5047	0.4832	0.3702	0.1324	0.0173	0.1924	0.4401	0.5509	0.5891	0.6055	0.6101	0.6193	0.6231	0.621	0.6358	0.6281	0.6284	0.6204	0.6214	0.6242	0.6301	0.6309
'L54'	200		0.5859	0.5888	0.584	0.5845	0.5825	0.5916	0.5816	0.5851	0.5869	0.5823	0.5848	0.5839	0.5797	0.5849	0.5755	0.5761	0.5695	0.5503	0.4868	0.4494	0.4784	0.5113	0.4607	0.3639	0.3566	0.3884	0.31	0.1014	0.0492	0.2594	0.4685	0.5237	0.5583	0.5618	0.5752	0.5746	0.5809	0.5799	0.583	0.5853	0.5782	0.5829	0.5796	0.5728	0.5787	0.5798	0.5896
V55	65		0.6016	0.5951	0.5988	0.6014	0.6037	0.6016	0.6067	0.6036	0.5984	0.5973	0.5932	0.6071	0.5981	0.5978	0.602	0.5999	0.6025	0.6002	0.5975	0.601	0.6002	0.6007	0.5957	0.6011	0.6042	0.6001	0.5967	0.6042	0.6083	0.6049	0.6012	0.6031	0.6047	0.6013	0.5996	0.6	0.5905	0.5983	0.5821	0.5676	0.5763	0.537	0.4555	0.3336	0.3527	0.4729	0.513
N56	245		0.658	0.6477	0.6428	0.645	0.6433	0.6386	0.6468	0.6402	0.6336	0.6182	0.5767	0.4609	0.3335	0.3902	0.5039	0.549	0.5576	0.5333	0.4648	0.2826	0.0511	0.0749	0.345	0.5251	0.6005	0.6135	0.6271	0.6252	0.6284	0.6497	0.651	0.6474	0.6424	0.6478	0.6489	0.6526	0.6524	0.643	0.6353	0.6414	0.6442	0.6365	0.6362	0.6639	0.6474	0.6429	0.6342
E57	176		0.6116	0.6143	0.6139	0.6117	0.6121	0.6091	0.6098	0.6109	0.6108	0.6104	0.6089	0.61	0.6094	0.6133	0.6129	0.6073	0.6075	0.6078	0.6131	0.6085	0.6039	0.599	0.5867	0.5595	0.485	0.3826	0.3314	0.37	0.3714	0.2619	0.0734	0.0565	0.2951	0.4963	0.5552	0.5813	0.5919	0.5954	0.5996	0.606	0.6076	0.602	0.6054	0.6097	0.6143	0.607	0.6023
A58	276		0.5944	0.6038	0.5994	0.6008	0.5999	0.5945	0.5873	0.5976	0.595	0.579	0.5315	0.3633	0.2687	0.3482	0.3725	0.2402	0.0517	0.0796	0.3373	0.5059	0.563	0.5778	0.5831	0.5809	0.5964	0.6017	0.6052	0.6015	0.5955	0.5948	0.6019	0.6052	0.6004	0.6146	0.6029	0.6169	0.6049	0.6078	0.6069	0.6185	0.6117	0.6004	0.603	0.608	0.6102	0.6043	0.598
A59	264		0.6105	0.6059	0.6131	0.6075	0.6118	0.6132	0.6023	0.6024	0.6021	0.5631	0.4581	0.2972	0.3291	0.4554	0.4834	0.486	0.3997	0.1617	0.0272	0.1668	0.4301	0.5318	0.5713	0.586	0.5863	0.6059	0.6014	0.6057	0.6137	0.6101	0.6051	0.6083	0.6094	0.6063	0.5972	0.6096	0.6124	0.6075	0.6119	0.6111	0.6179	0.6115	0.6121	0.6049	0.6184	0.6195	0.6098
R60	178		0.6302	0.6157	0.6288	0.634	0.6361	0.6266	0.63	0.6237	0.6264	0.6232	0.6276	0.6233	0.6187	0.6216	0.6174	0.6231	0.6225	0.6299	0.6154	0.6163	0.6167	0.5828	0.52	0.3597	0.3233	0.4341	0.4788	0.487	0.4496	0.2833	0.0509	0.0511	0.3215	0.5241	0.5773	0.5946	0.6044	0.6109	0.6147	0.6296	0.6202	0.6187	0.616	0.6263	0.626	0.6172	0.6246
A61	285		0.6046	0.6021	0.6063	0.5965	0.5977	0.5993	0.5931	0.5882	0.5565	0.4757	0.3368	0.3531	0.4337	0.4201	0.2636	0.0576	0.0864	0.3475	0.5102	0.5545	0.5734	0.5947	0.5844	0.5968	0.6038	0.5998	0.6054	0.6042	0.5983	0.6062	0.6045	0.597	0.6057	0.6086	0.6122	0.6068	0.6109	0.6067	0.6039	0.6028	0.6011	0.6105	0.6069	0.6072	0.604	0.6074	0.6091
L64	309		0.6659	0.627	0.6186	0.6408	0.6606	0.6202	0.6135	0.6152	0.5673	0.4738	0.2104	0.026	0.1422	0.3695	0.4707	0.4086	0.2912	0.3838	0.5502	0.6233	0.6396	0.6372	0.6316	0.6382	0.6525	0.641	0.6498	0.6269	0.6475	0.649	0.6378	0.6662	0.6535	0.6485	0.6416	0.643	0.6553	0.6618	0.6247	0.6226	0.6429	0.6503	0.6557	0.6647	0.6346	0.6346	0.6452
F73	177		0.5754	0.573	0.5783	0.5717	0.5765	0.5714	0.5764	0.5697	0.5715	0.5841	0.5733	0.5691	0.5879	0.5687	0.5902	0.581	0.5842	0.5907	0.5537	0.5813	0.5964	0.5664	0.5688	0.5438	0.5303	0.4155	0.26	0.2774	0.3159	0.2146	0.0645	0.0611	0.3101	0.4768	0.5314	0.5494	0.5423	0.5732	0.5677	0.5857	0.5609	0.562	0.5655	0.5764	0.5804	0.5627	0.5643
A74	288		0.5656	0.5681	0.5692	0.5624	0.5677	0.5642	0.5385	0.5196	0.384	0.2796	0.3417	0.4221	0.4067	0.2976	0.0942	0.0166	0.2004	0.436	0.5067	0.531	0.5511	0.5579	0.5608	0.5648	0.5681	0.5722	0.5649	0.5585	0.5715	0.5752	0.5645	0.5662	0.5658	0.5586	0.5749	0.5569	0.5722	0.5716	0.5703	0.5729	0.5692	0.5633	0.5647	0.5688	0.5726	0.5751	0.5733
V78	59		0.609	0.5953	0.5931	0.6069	0.5984	0.5948	0.6071	0.5957	0.5889	0.5915	0.5981	0.5983	0.5927	0.5947	0.5976	0.5953	0.598	0.5987	0.5849	0.599	0.6036	0.603	0.5974	0.593	0.6048	0.5966	0.6002	0.6023	0.5948	0.6025	0.6051	0.5973	0.602	0.5977	0.595	0.6025	0.596	0.5855	0.6006	0.5787	0.58	0.5811	0.5532	0.5193	0.3947	0.3074	0.3911
R79	174		0.6136	0.6135	0.6098	0.6107	0.6152	0.615	0.6118	0.6126	0.6126	0.6205	0.6112	0.6099	0.6183	0.6083	0.6029	0.6018	0.5994	0.6093	0.6185	0.6092	0.592	0.5677	0.4732	0.3092	0.3228	0.4498	0.5058	0.5142	0.5021	0.3805	0.1557	0.0223	0.163	0.4135	0.5189	0.5839	0.5821	0.6089	0.5861	0.5965	0.6084	0.6069	0.6113	0.6045	0.5962	0.6036	0.6102
E80/E83	179		0.6011	0.5944	0.6023	0.6022	0.5947	0.5907	0.593	0.5966	0.5918	0.5968	0.5889	0.5922	0.6024	0.5979	0.5954	0.6012	0.5922	0.5965	0.5936	0.5963	0.585	0.5838	0.5664	0.5245	0.393	0.266	0.3546	0.435	0.4138	0.2576	0.0564	0.0611	0.3052	0.4887	0.5429	0.5656	0.5711	0.5814	0.5874	0.5806	0.5907	0.5847	0.5877	0.5953	0.5911	0.5878	0.5889
M81	194		0.6342	0.6172	0.6081	0.6144	0.6171	0.6173	0.6222	0.6191	0.6337	0.6182	0.6146	0.6205	0.6145	0.613	0.6239	0.6253	0.6003	0.5987	0.6004	0.5468	0.4259	0.2927	0.3818	0.4907	0.5128	0.5039	0.4615	0.3096	0.0716	0.0324	0.2316	0.4318	0.5262	0.586	0.6034	0.6079	0.6082	0.5952	0.615	0.608	0.5963	0.6119	0.616	0.6104	0.6078	0.6087	0.6246
A82	259		0.5874	0.5826	0.5789	0.5922	0.5882	0.5932	0.5845	0.5753	0.5768	0.5748	0.5263	0.3894	0.273	0.3648	0.465	0.473	0.452	0.3338	0.1077	0.0266	0.2247	0.4503	0.533	0.5619	0.5828	0.5906	0.5879	0.5863	0.5811	0.5943	0.5889	0.5869	0.5919	0.5857	0.5888	0.5796	0.5891	0.5782	0.6	0.5925	0.5899	0.5993	0.5877	0.5888	0.5896	0.5957	0.5865
A84	283		0.615	0.6145	0.6204	0.612	0.6228	0.6178	0.6101	0.5977	0.5819	0.4883	0.311	0.3023	0.4142	0.4243	0.2812	0.0658	0.064	0.3122	0.5069	0.5595	0.5934	0.6133	0.6146	0.6197	0.6232	0.6087	0.6158	0.6117	0.6171	0.6172	0.6171	0.6186	0.6104	0.6208	0.6187	0.6135	0.6191	0.6257	0.6183	0.6211	0.6214	0.6162	0.6232	0.6117	0.6311	0.6216	0.6161
L85	215		0.6175	0.6238	0.6043	0.6228	0.6149	0.6046	0.6177	0.6091	0.6051	0.6013	0.6103	0.6277	0.6153	0.6132	0.621	0.6159	0.5989	0.5904	0.5674	0.4744	0.2943	0.304	0.385	0.3743	0.1831	0.0166	0.1294	0.3956	0.5302	0.5682	0.5956	0.603	0.6076	0.6132	0.6031	0.609	0.5978	0.6102	0.6067	0.6092	0.6024	0.6168	0.6124	0.6038	0.6237	0.6109	0.6183
E86	189		0.6011	0.5947	0.5964	0.5942	0.593	0.5976	0.5952	0.5964	0.5954	0.5964	0.5946	0.5866	0.5898	0.5872	0.5881	0.5908	0.5944	0.5874	0.5846	0.5812	0.5591	0.5184	0.4411	0.3928	0.3513	0.3815	0.423	0.3698	0.1734	0.0311	0.1646	0.4122	0.5201	0.5595	0.5673	0.5842	0.5863	0.5841	0.5777	0.584	0.5924	0.5867	0.5935	0.5952	0.5918	0.5905	0.5904
A87	296		0.59	0.5897	0.5928	0.5891	0.5857	0.5924	0.5854	0.5671	0.5624	0.4821	0.298	0.2297	0.2442	0.1002	0.0297	0.2356	0.4669	0.5372	0.576	0.5699	0.5742	0.5883	0.5895	0.5934	0.5899	0.59	0.5936	0.586	0.5954	0.5823	0.5931	0.5952	0.5949	0.6014	0.5926	0.5975	0.5869	0.5906	0.5929	0.5991	0.5988	0.5916	0.5859	0.5972	0.5968	0.5928	0.5971
[truncated: 20 more columns]

## Sheet: Ca in 0.5M urea
			Urea 0.5M, w1 = 30 Hz; NOTE: ALL CA CHEMICAL SHIFT VALUES SHOULD ADD 2.7PPM FOR CORRECTION
residues	peakno.	Ca (ppm)	48.3	48.7	49.1	49.5	49.9	50.3	50.7	51.1	51.5	51.9	52.3	52.7	53.1	53.5	53.9	54.3	54.7	55.1	55.5	55.9	56.3	56.7	57.1	57.5	57.9	58.3	58.7	59.1	59.5	59.9	60.3	60.7	61.1	61.5	61.9	62.3	62.7	63.1	63.5	63.9	64.3	64.7	65.1	65.5	65.9		Ca (ppm)
'A15'	273	I/I0	0.589437	0.580936	0.566242	0.483326	0.256934	0.0417728	0.159534	0.30322	0.319908	0.192386	0.0257144	0.00965602	0.186193	0.42518	0.524679	0.565612	0.57107	0.598254	0.604236	0.60707	0.611583	0.608434	0.598568	0.60728	0.613682	0.621764	0.621134	0.614942	0.613367	0.61851	0.624178	0.622289	0.627746	0.621134	0.608644	0.610324	0.628691	0.623233	0.614627	0.611688	0.622184	0.624388	0.623128	0.635198	0.621449
'L16'''	196		0.625731	0.613804	0.62552	0.620454	0.618343	0.620454	0.601559	0.584987	0.578654	0.572743	0.477743	0.227366	0.0446499	0.199499	0.359732	0.429399	0.396571	0.300938	0.0738887	-0.00158333	0.0637554	0.308538	0.486293	0.548571	0.580237	0.578759	0.605465	0.610004	0.618448	0.620559	0.62362	0.622354	0.614226	0.612748	0.624887	0.624043	0.628265	0.638081	0.618343	0.628687	0.620559	0.64357	0.622037	0.614754	0.600187
'E17'	170		0.662566	0.66949	0.649558	0.652495	0.653125	0.642005	0.648824	0.651446	0.647775	0.623332	0.619346	0.612423	0.588819	0.529969	0.29184	0.0512975	0.150326	0.348802	0.407233	0.369992	0.250718	0.0401778	0.00272747	0.119799	0.374188	0.508044	0.56081	0.610954	0.617563	0.631725	0.632983	0.63718	0.653335	0.65302	0.643054	0.633298	0.661307	0.65281	0.653859	0.655747	0.645467	0.653754	0.655642	0.648824	0.65858
'L18'	201		0.61764	0.620059	0.6229	0.623426	0.604174	0.601018	0.591234	0.578925	0.577453	0.545682	0.473934	0.213349	0.0699592	0.199568	0.35474	0.382198	0.326231	0.185681	0.014097	0.014097	0.198305	0.42754	0.505915	0.555991	0.591129	0.600281	0.596494	0.605331	0.608908	0.601649	0.600597	0.6128	0.620796	0.618692	0.614273	0.622795	0.634788	0.61522	0.637102	0.62795	0.627844	0.611643	0.62048	0.608803	0.629317
'V19'	48		0.627925	0.642391	0.628344	0.625724	0.626143	0.629393	0.654971	0.638618	0.623732	0.635892	0.629288	0.622055	0.617442	0.613459	0.618595	0.630755	0.634739	0.618176	0.626458	0.626458	0.623837	0.616813	0.626877	0.613249	0.616289	0.602032	0.58484	0.546578	0.419316	0.164267	0.0375287	0.203578	0.381682	0.491123	0.517016	0.546473	0.529491	0.532636	0.484519	0.415856	0.290586	0.0670905	0.0109022	0.114159	0.353378
'R20'	154		0.634916	0.639239	0.640399	0.651893	0.644828	0.652842	0.639556	0.637869	0.624582	0.612033	0.600117	0.553087	0.478955	0.247281	0.0489289	0.161233	0.364963	0.467566	0.508376	0.512383	0.505528	0.44268	0.349462	0.134765	0.00991232	0.0335332	0.29041	0.464508	0.550239	0.591787	0.622156	0.615302	0.638607	0.618149	0.635549	0.631963	0.630382	0.647992	0.614986	0.652421	0.65105	0.653791	0.642403	0.649363	0.656744
'H21'	161		0.664006	0.669049	0.668208	0.656758	0.654027	0.64951	0.648459	0.643312	0.65991	0.640056	0.613584	0.558644	0.402018	0.119964	0.08803	0.30779	0.45244	0.515889	0.526499	0.511162	0.467147	0.372604	0.164505	0.00945429	0.0287831	0.24161	0.463155	0.563056	0.593835	0.624193	0.649825	0.644258	0.647829	0.655182	0.648249	0.654657	0.637745	0.669994	0.646569	0.673986	0.664742	0.662221	0.660015	0.665162	0.663061
'L22'	210		0.636717	0.644726	0.625652	0.647677	0.617643	0.618802	0.607737	0.606156	0.579389	0.537974	0.381904	0.0838839	0.127301	0.310666	0.373684	0.320993	0.155754	0.0100113	0.0132781	0.245329	0.445976	0.52027	0.560842	0.593299	0.594037	0.615746	0.619013	0.63345	0.627443	0.605313	0.623228	0.623439	0.638298	0.632818	0.628181	0.639351	0.631658	0.632923	0.634504	0.63482	0.628286	0.634188	0.627549	0.629656	0.642302
'V23'	62		0.625658	0.62639	0.624612	0.623984	0.609235	0.632144	0.625135	0.620637	0.617185	0.618126	0.618022	0.651182	0.628587	0.629005	0.640722	0.628482	0.617708	0.619486	0.632458	0.627227	0.624194	0.619382	0.62639	0.626495	0.603167	0.607561	0.552537	0.486425	0.234426	0.0399601	0.204822	0.401484	0.49061	0.516134	0.527955	0.506824	0.489145	0.381608	0.238087	0.0297086	0.0187248	0.195721	0.406296	0.522306	0.559755
'A24'	250		0.611155	0.575777	0.559972	0.40475	0.104249	0.106133	0.32604	0.454258	0.486809	0.468179	0.399098	0.25989	0.0513918	-0.000837341	0.117646	0.38591	0.510988	0.556727	0.592628	0.616179	0.613353	0.625494	0.634391	0.634286	0.619528	0.620679	0.614399	0.633867	0.64109	0.636798	0.627901	0.63617	0.633553	0.639101	0.645695	0.635856	0.645276	0.622773	0.637845	0.641508	0.638891	0.641508	0.646742	0.634181	0.647265
'L29'	354		0.20915	0.0139433	0.00590302	0.0922093	0.0829476	0.0577071	0.393976	0.552747	0.61025	0.574934	0.632132	0.651775	0.528219	0.556411	0.610149	0.618087	0.607808	0.620021	0.601396	0.604653	0.596002	0.571575	0.668568	0.698694	0.592032	0.564553	0.605874	0.634677	0.597325	0.629588	0.643328	0.64974	0.58216	0.642819	0.622362	0.653505	0.617171	0.598546	0.586536	0.659815	0.653403	0.571881	0.638951	0.638035	0.606586
'V31'	83		0.63337	0.631284	0.636602	0.639313	0.645361	0.646821	0.637854	0.639209	0.633266	0.627426	0.636289	0.619605	0.639001	0.626488	0.631076	0.636289	0.633578	0.625966	0.618041	0.642233	0.635351	0.619397	0.613453	0.612619	0.612098	0.610742	0.594788	0.546091	0.42096	0.114182	0.0665278	0.274245	0.366112	0.334829	0.188947	0.00458812	0.0185611	0.239938	0.444735	0.543067	0.582275	0.580711	0.596352	0.622629	0.615747
'V33'	142		0.578583	0.583383	0.562932	0.582235	0.580774	0.585261	0.582235	0.586305	0.580879	0.576809	0.578479	0.577227	0.582131	0.575766	0.57201	0.564184	0.573157	0.574931	0.572114	0.561888	0.562514	0.550828	0.535489	0.504499	0.418729	0.209834	0.0138776	0.0138776	0.0280683	0.105595	0.382418	0.503769	0.541541	0.556149	0.566375	0.566271	0.560219	0.574201	0.569714	0.565749	0.578166	0.575453	0.576601	0.580357	0.585052
'R35'	292		0.555962	0.540242	0.555859	0.496061	0.5125	0.494725	0.411089	0.29663	0.120008	-0.00739776	0.0396602	0.177032	0.11672	0.117028	0.362901	0.496472	0.51435	0.574148	0.553702	0.563052	0.551955	0.544249	0.55514	0.563052	0.538906	0.562641	0.543941	0.55514	0.586478	0.567984	0.533358	0.54353	0.590999	0.544249	0.550825	0.569114	0.566134	0.535207	0.542913	0.522569	0.548051	0.559661	0.566031	0.542297	0.558531
'D36'	226		0.493112	0.498732	0.485858	0.483916	0.471553	0.474924	0.443964	0.313176	0.13978	0.194241	0.330444	0.361915	0.357011	0.318387	0.167572	0.0258511	0.0502717	0.23644	0.379592	0.438549	0.453978	0.473903	0.489638	0.483712	0.496586	0.498936	0.494543	0.494951	0.499039	0.494441	0.509359	0.506089	0.509154	0.508643	0.507519	0.51273	0.5066	0.510483	0.505782	0.500163	0.496995	0.50803	0.505885	0.517942	0.507417
'D37'''	329		0.574287	0.577719	0.363999	0.0991118	-0.022464	0.0474239	0.202072	0.310335	0.150904	0.00748799	0.320943	0.551095	0.612871	0.570023	0.629927	0.611207	0.604863	0.654263	0.672463	0.641887	0.637935	0.622231	0.644383	0.671527	0.657591	0.677039	0.646255	0.696903	0.667471	0.659463	0.701479	0.663519	0.663415	0.628367	0.680159	0.687855	0.614015	0.654263	0.640327	0.702311	0.633567	0.661543	0.647607	0.668407	0.673087
'R39'	280		0.447121	0.440062	0.456404	0.438998	0.433197	0.444994	0.411634	0.368991	0.27655	0.11091	0.0142143	0.118742	0.207219	0.222884	0.188943	0.283802	0.382818	0.427975	0.460078	0.440642	0.448378	0.431166	0.444994	0.448185	0.44567	0.447121	0.459305	0.442479	0.474196	0.468297	0.44393	0.461819	0.455147	0.451569	0.452729	0.453406	0.465783	0.471682	0.437451	0.454857	0.461238	0.450215	0.459111	0.457661	0.441513
'F40'	119		0.647784	0.660588	0.640405	0.644963	0.618053	0.616751	0.642359	0.614147	0.62478	0.629663	0.646699	0.632593	0.650171	0.619247	0.575301	0.550345	0.474499	0.12348	0.041124	0.198024	0.345919	0.488279	0.528752	0.550019	0.53179	0.485567	0.454208	0.324326	0.0907114	-0.0206162	0.0570744	0.26443	0.48242	0.562606	0.576821	0.607745	0.596352	0.637367	0.596677	0.621091	0.629772	0.598088	0.599064	0.647675	0.597328
'L41'	211		0.587735	0.596785	0.619462	0.600842	0.614989	0.561	0.554551	0.580453	0.555591	0.520847	0.311759	0.0485791	0.121292	0.315296	0.350144	0.3128	0.130342	0.0179961	0.0363043	0.286898	0.441893	0.519911	0.518767	0.533538	0.583886	0.570675	0.607811	0.587318	0.564433	0.60417	0.596889	0.590855	0.619982	0.599385	0.574732	0.578684	0.571507	0.58399	0.603338	0.605211	0.592832	0.57005	0.587839	0.607707	0.622478
'D42'	218		0.616382	0.609718	0.606177	0.613154	0.59493	0.593472	0.596701	0.545049	0.392281	0.132253	0.146207	0.277315	0.377702	0.394051	0.322718	0.133294	0.00864331	0.0399883	0.288249	0.449973	0.513496	0.537447	0.565147	0.589099	0.610759	0.601387	0.61003	0.61784	0.595555	0.610967	0.615757	0.616486	0.612009	0.613466	0.618257	0.622526	0.616799	0.621381	0.623464	0.620444	0.609822	0.604511	0.616486	0.617111	0.622214
'L44'	295		0.598474	0.600975	0.604725	0.599829	0.576494	0.530345	0.442944	0.251786	0.0228139	0.00781298	0.115007	0.157822	0.0444819	0.103131	0.392003	0.535346	0.592016	0.599412	0.590557	0.61358	0.601287	0.618163	0.611288	0.624726	0.617642	0.622226	0.629622	0.623476	0.625559	0.61733	0.642019	0.639519	0.62931	0.619205	0.628268	0.641394	0.632852	0.635873	0.634622	0.622851	0.620663	0.631081	0.627122	0.633164	0.648478
'I49'''	97		0.657023	0.649828	0.654311	0.659108	0.652643	0.660151	0.651913	0.6516	0.637732	0.653373	0.658691	0.666511	0.642529	0.632518	0.647117	0.638983	0.640026	0.633874	0.632831	0.635855	0.62866	0.637732	0.61792	0.585491	0.527829	0.333986	0.05735	0.111468	0.308022	0.381117	0.325852	0.163604	0.0140768	0.021793	0.235656	0.451084	0.530331	0.592895	0.616356	0.61229	0.63523	0.641903	0.633144	0.633248	0.636168
'V51'	56		0.658542	0.650816	0.654203	0.647852	0.65325	0.64817	0.656637	0.657378	0.663834	0.664787	0.665316	0.658754	0.662882	0.631447	0.648699	0.658965	0.643619	0.6451	0.645947	0.651133	0.664363	0.653673	0.654308	0.642137	0.649651	0.652403	0.633034	0.617899	0.575457	0.48835	0.228299	0.0424422	0.170086	0.390024	0.482211	0.4965	0.491737	0.437017	0.335833	0.167546	0.0148177	0.0116425	0.19136	0.446014	0.539259
'Q53'	190		0.650034	0.644378	0.652653	0.662813	0.645112	0.644483	0.637989	0.633799	0.627201	0.610337	0.601434	0.551367	0.394776	0.150306	0.120769	0.276312	0.321351	0.304488	0.184138	0.0145593	0.000837943	0.156172	0.407136	0.535655	0.579961	0.61505	0.616412	0.636627	0.638094	0.633276	0.644693	0.636942	0.630867	0.645845	0.658728	0.657995	0.657157	0.66208	0.64972	0.647102	0.660404	0.645845	0.64375	0.660404	0.645635
'L54'	200		0.618605	0.613964	0.618183	0.611854	0.611221	0.609533	0.6089	0.590017	0.596241	0.58105	0.544233	0.440429	0.330507	0.355086	0.347385	0.207608	0.184928	0.148955	0.033441	-0.00474714	0.168154	0.412474	0.51248	0.562378	0.583687	0.601516	0.602782	0.611643	0.610482	0.613225	0.605102	0.607951	0.615757	0.618711	0.61523	0.620082	0.620293	0.62388	0.627678	0.61966	0.618078	0.624513	0.618183	0.608162	0.626517
'V55'	65		0.645937	0.649878	0.643759	0.64293	0.651433	0.62779	0.644071	0.643137	0.636086	0.644796	0.656307	0.642204	0.653403	0.641686	0.648322	0.639612	0.643759	0.641789	0.63453	0.636397	0.639508	0.625301	0.634738	0.628101	0.637226	0.627583	0.591184	0.560179	0.494538	0.295022	0.06533	0.132527	0.346767	0.451606	0.476909	0.493915	0.449532	0.366055	0.152851	0.0167991	0.0204286	0.239128	0.449844	0.527617	0.58434
'N56'	245		0.683035	0.653288	0.640629	0.67428	0.602653	0.49495	0.228909	0.0411404	0.185237	0.354967	0.37828	0.297687	0.101163	-0.00590733	0.0254226	0.262243	0.480287	0.569214	0.638308	0.635249	0.651494	0.672592	0.647591	0.68409	0.675018	0.658668	0.67217	0.66236	0.676601	0.685989	0.67101	0.666896	0.69158	0.690631	0.679976	0.681453	0.665524	0.669744	0.661516	0.693584	0.66468	0.674807	0.686833	0.660461	0.703711
'E57'	176		0.654292	0.650092	0.656077	0.645472	0.650617	0.647677	0.652297	0.642742	0.636546	0.633606	0.634236	0.637911	0.631821	0.60977	0.562307	0.480087	0.277321	0.115612	0.118552	0.127582	0.0303467	-0.000315018	0.0965005	0.376551	0.509489	0.579108	0.607039	0.619955	0.624365	0.638646	0.643687	0.634866	0.637491	0.633606	0.641586	0.643162	0.658807	0.665633	0.650197	0.647257	0.659437	0.653032	0.645262	0.649042	0.651352
'A58'	276		0.625422	0.609184	0.629717	0.608136	0.57346	0.478233	0.166989	0.0206379	0.109684	0.068304	0.000419043	0.0298568	0.266721	0.458223	0.557118	0.59106	0.606041	0.611698	0.619974	0.617145	0.622907	0.632964	0.61505	0.614631	0.633069	0.625631	0.644383	0.633593	0.632545	0.631602	0.635164	0.630974	0.635688	0.63066	0.631602	0.640088	0.649412	0.643859	0.634012	0.643021	0.643336	0.655802	0.646269	0.645745	0.642812
'A59'	264		0.612366	0.614765	0.624886	0.582107	0.541624	0.313956	0.0458048	0.107991	0.272116	0.284532	0.145344	0.012938	0.0018781	0.22412	0.44678	0.536198	0.587011	0.605792	0.616226	0.616957	0.641789	0.624469	0.63699	0.627286	0.644293	0.64325	0.644293	0.658692	0.64638	0.654832	0.656188	0.644711	0.65118	0.6685	0.635529	0.641894	0.630938	0.643667	0.65817	0.653997	0.639598	0.640433	0.653475	0.655145	0.657649
'R60'	178		0.645	0.644688	0.648953	0.638343	0.643648	0.635015	0.653322	0.646248	0.628046	0.613796	0.627214	0.620141	0.613068	0.564284	0.401396	0.118266	0.0974625	0.23029	0.273561	0.194405	0.0285003	0.00166425	0.0888293	0.359166	0.501043	0.573126	0.61754	0.625029	0.638447	0.640112	0.650825	0.641256	0.64604	0.646248	0.644896	0.646873	0.649993	0.674437	0.645416	0.636783	0.646561	0.64188	0.646352	0.660291	0.650097
'A61'	285		0.61029	0.602882	0.588483	0.568449	0.46536	0.214108	0.148373	0.226628	0.154842	0.017738	0.0175293	0.207638	0.440006	0.518053	0.571684	0.595682	0.606221	0.609351	0.604864	0.617594	0.616655	0.618846	0.612377	0.630219	0.610394	0.632202	0.622498	0.629593	0.622081	0.621663	0.629071	0.627611	0.633141	0.619889	0.615194	0.624063	0.625002	0.620933	0.622811	0.632097	0.621246	0.625732	0.622811	0.634706	0.636167
'L64'	309		0.573861	0.578388	0.575507	0.543609	0.395436	0.152186	-0.00709995	0.00812892	0.106499	0.164225	0.0517576	0.163093	0.450589	0.572009	0.594955	0.634982	0.636526	0.637349	0.604113	0.625824	0.624898	0.642802	0.604216	0.624589	0.629117	0.654327	0.617592	0.64167	0.615843	0.602261	0.654636	0.636011	0.625001	0.648359	0.634365	0.66225	0.632101	0.658751	0.643523	0.617284	0.64486	0.661221	0.661015	0.648976	0.649696
'F73'	177		0.625754	0.629243	0.631463	0.642672	0.641085	0.639605	0.621313	0.637808	0.650919	0.632204	0.634424	0.61666	0.639076	0.607038	0.599108	0.56506	0.447903	0.146763	0.0172352	0.0632309	0.00740161	-0.00782456	0.11187	0.384249	0.50627	0.568232	0.612642	0.613699	0.609787	0.624379	0.623004	0.621841	0.628503	0.624485	0.618881	0.619727	0.635376	0.663925	0.619409	0.633155	0.625225	0.634001	0.643517	0.636116	0.637067
'A74'	288		0.602833	0.585379	0.548568	0.450935	0.161101	0.0429462	0.167342	0.176439	0.0572263	-0.00856807	0.0447444	0.304431	0.47209	0.539154	0.563377	0.574696	0.602515	0.611295	0.590034	0.603679	0.600083	0.606747	0.598813	0.621556	0.607381	0.62219	0.619546	0.624094	0.616901	0.610343	0.626316	0.617007	0.618488	0.597861	0.593419	0.627691	0.616267	0.62145	0.61944	0.630335	0.613728	0.625258	0.614468	0.632134	0.615632
'V78'	59		0.652888	0.655518	0.662148	0.653624	0.650783	0.643732	0.646573	0.652361	0.659202	0.659307	0.654256	0.660675	0.660149	0.646784	0.676355	0.663201	0.654361	0.650783	0.644258	0.643837	0.655098	0.635839	0.660465	0.658465	0.64289	0.640575	0.621001	0.615529	0.580274	0.551019	0.376536	0.108288	0.118391	0.334547	0.469986	0.486403	0.482825	0.445256	0.353279	0.158697	0.0023152	0.025362	0.248043	0.464619	0.542705
'R79'	174		0.661409	0.661621	0.662894	0.67573	0.686762	0.644224	0.652711	0.667032	0.645816	0.650907	0.639557	0.647407	0.634465	0.57262	0.34476	0.0480543	0.112127	0.303601	0.359718	0.299676	0.105444	-0.00944113	0.0262018	0.281112	0.483831	0.568059	0.581531	0.624493	0.633192	0.655999	0.645709	0.662258	0.651013	0.654408	0.648468	0.656317	0.685702	0.66194	0.655257	0.673927	0.657909	0.662576	0.670744	0.669684	0.670744
'E80/E83'	179		0.653368	0.643343	0.647564	0.653262	0.645454	0.64577	0.65284	0.650835	0.630681	0.630998	0.635324	0.62931	0.628254	0.61	0.561039	0.416796	0.121029	0.0629943	0.185606	0.158066	0.026485	-0.00464279	0.101297	0.369419	0.500789	0.574018	0.610211	0.62435	0.628043	0.642077	0.637751	0.637856	0.628676	0.635852	0.635324	0.644188	0.652735	0.652101	0.643449	0.64577	0.646087	0.645032	0.644504	0.652524	0.648197
'M81'	194		0.640562	0.64564	0.663983	0.645018	0.633825	0.645951	0.639525	0.641287	0.59517	0.612995	0.599419	0.55268	0.435159	0.135242	0.060315	0.253696	0.333701	0.297429	0.138248	0.0120215	0.00176178	0.144466	0.392047	0.531642	0.58491	0.600455	0.613099	0.629058	0.630924	0.625742	0.635898	0.634136	0.640354	0.649578	0.658283	0.659527	0.638074	0.653309	0.661703	0.644292	0.659837	0.649785	0.661185	0.65279	0.651547
'A82'	259		0.52964	0.528592	0.541738	0.531545	0.500776	0.433905	0.217953	0.124503	0.252722	0.308925	0.259866	0.128219	0.0283872	0.122789	0.325976	0.447527	0.483344	0.515256	0.525353	0.545167	0.538213	0.541738	0.551168	0.538118	0.547739	0.546215	0.558884	0.555074	0.555169	0.55536	0.545548	0.554979	0.558027	0.540309	0.563457	0.556503	0.552026	0.549644	0.565838	0.561647	0.559456	0.549644	0.55536	0.552693	0.560504
'A84'	283		0.660391	0.652436	0.629407	0.599052	0.481502	0.164548	0.0534886	0.178784	0.142985	0.0195741	0.0106768	0.192496	0.450309	0.57864	0.625534	0.653692	0.653168	0.639561	0.653064	0.652226	0.661228	0.651389	0.657879	0.661333	0.667509	0.662275	0.669812	0.669498	0.675987	0.675359	0.668765	0.669707	0.682268	0.680802	0.655157	0.692421	0.676929	0.686036	0.679546	0.675987	0.677871	0.672638	0.680593	0.678814	0.670126
'L85'	215		0.66671	0.64959	0.652567	0.660436	0.646187	0.628749	0.665434	0.651291	0.657352	0.629174	0.619604	0.563992	0.315172	0.0222237	0.0806006	0.11367	0.0266897	0.00329633	0.115053	0.378121	0.536451	0.590362	0.598444	0.616733	0.649696	0.650228	0.652142	0.662031	0.652036	0.652886	0.640658	0.67192	0.662988	0.669581	0.673302	0.675854	0.653418	0.644592	0.675535	0.691698	0.678087	0.644805	0.648846	0.658203	0.669049
'E86'	189		0.633351	0.633037	0.624648	0.632932	0.638699	0.628947	0.627165	0.612799	0.608709	0.608814	0.613533	0.598748	0.564354	0.519159	0.355369	0.191159	0.132438	0.194934	0.17197	0.0356522	0.014156	0.157709	0.396159	0.515489	0.558167	0.594553	0.605564	0.614791	0.607346	0.610807	0.625487	0.620663	0.604934	0.615945	0.635763	0.631569	0.631883	0.633561	0.630101	0.635449	0.637651	0.629262	0.626116	0.629367	0.616469
'A87'	296		0.587641	0.581986	0.563138	0.541777	0.450888	0.166282	0.0306805	0.0295286	0.000418846	0.0462825	0.271203	0.444186	0.534133	0.56073	0.560835	0.56984	0.585442	0.565756	0.585023	0.580101	0.577484	0.581358	0.588583	0.583138	0.591306	0.590363	0.603976	0.609421	0.607641	0.607745	0.607326	0.616332	0.598112	0.594656	0.607117	0.602614	0.603347	0.612562	0.604604	0.602614	0.597065	0.605337	0.606175	0.591306	0.596018
[truncated: 45 more columns]
